# Supplementary material for: Complete Mitochondrial Genome of Gyrodactylus nigeri (Platyhelminthes: Monogenea)
Source: Ecol Evol. 2026 Feb 10;16(2):e73049. doi: 10.1002/ece3.73049 (PMC12887693; doi:10.1002/ece3.73049)
Supplement: Supplementary file 1 — Table S1: Nucleotide composition and skewness comparison of the complete mitochondrial genomes of 14 species in Gyrodactylidea. [file ECE3-16-e73049-s001.xlsx]

## Sheet: Sheet1
Table S1 Nucleotide composition and skewness comparison of the complete mitochondrial genomes of 14 species in Gyrodactylidea.
Species	GenBank number	Size (bp)	T(U) (%)	C (%)	A (%)	G (%)	AT (%)	GC (%)	AT skew	GC skew	Reference
Gyrodactylus nigeri	PX562927	14903	42.21	9.24	34.43	14.12	76.64	23.36	-0.101514	0.208904	This study
Gyrodactylus pseudorasborae	PP808686	14189	41.31	10.89	31.76	16.05	73.07	26.94	-0.130697	0.191537	Zeng et al., 2025
Gyrodactylus derjavinoides	EU293891	14741	35.05	14.24	33.13	17.57	68.18	31.81	-0.0281608	0.104684	Huyse et al., 2008
Gyrodactylus gurleyi	KU659806	14771	42.87	11.08	29.21	16.85	72.08	27.93	-0.189512	0.206588	Zou et al., 2016
Gyrodactylus parvae	KP780992	14702	41.27	10.68	32.43	15.81	73.7	26.49	-0.119946	0.193658	Ye et al., 2017
Gyrodactylus brachymystacis	KT277549	14767	35.15	15.12	30.64	19.09	65.79	34.21	-0.0685515	0.116048	Ye et al., 2017
Gyrodactylus kobayashii	KU057942	14786	41.86	11.11	29.7	17.33	71.56	28.44	-0.169927	0.218706	Zhang et al., 2016
Gyrodactylus salaris	DQ988931	14790	32.68	17.12	29.84	20.36	62.52	37.48	-0.0454255	0.0864461	Huyse et al., 2007
Gyrodactylus sp. FY-2015	KP780991	14755	40.77	10.27	31.2	17.76	71.97	28.03	-0.132972	0.267214	unpublished
Gyrodactylus sp. FZ-2021	MW464989	18165	48.02	8.18	29.47	14.34	77.49	22.52	-0.239386	0.273535	unpublished
Cichlidarus nyanzae	MG970256	14885	47.89	6.65	32.23	13.23	80.12	19.88	-0.195457	0.330986	Vanhove et al., 2018; Janulewicz et al., 2024
Paragyrodactylus variegatus	KM067269	14517	45.84	9.51	30.43	14.21	76.27	23.72	-0.202045	0.198145	Ye et al., 2014
Aglaiogyrodactylus forficulatus	KU679421	14371	44.92	9.76	30.21	15.12	75.13	24.88	-0.195794	0.215434	Bachmann et al., 2016
Macrogyrodactylus karibae	MG970258	13002	46.54	10.33	25.33	17.8	71.87	28.13	-0.295116	0.265553	Vanhove et al., 2018
