# Supplementary material for: Complete Mitochondrial Genome of Gyrodactylus nigeri (Platyhelminthes: Monogenea)
Source: Ecol Evol. 2026 Feb 10;16(2):e73049. doi: 10.1002/ece3.73049 (PMC12887693; doi:10.1002/ece3.73049)
Supplement: Supplementary file 2 — Table S2: Nucleotide composition and skewness comparison of PCGs of the complete mitochondrial genomes of 13 species in Gyrodactylidea. [file ECE3-16-e73049-s003.xlsx]

## Sheet: Sheet1
Table S2 Nucleotide composition and skewness comparison of PCGs of the complete mitochondrial genomes of 13 species in Gyrodactylidea.
Species	GenBank number	Size (bp)	T(U) (%)	C (%)	A (%)	G (%)	AT (%)	GC (%)	AT skew	GC skew	Reference
Gyrodactylus nigeri	PX562927	9936	44.07	8.91	32.78	14.22	76.85	23.13	-0.14691	0.229572	This study
Gyrodactylus pseudorasborae	PP808686	9945	43.41	10.62	29.6	16.37	73.01	26.99	-0.189152	0.213042	Zeng et al., 2025
Gyrodactylus derjavinoides	EU293891	9943	36.14	14.55	31.54	17.75	67.68	32.3	-0.0679669	0.0990712	Huyse et al., 2008
Gyrodactylus gurleyi	KU659806	9942	45.23	11.02	26.64	17.1	71.87	28.12	-0.258661	0.216216	Zou et al., 2016
Gyrodactylus parvae	KP780992	9939	43.48	10.38	30.23	15.91	73.71	26.29	-0.179759	0.210346	Ye et al., 2017
Gyrodactylus brachymystacis	KT277549	9944	36.41	15.52	28.39	19.68	64.8	35.2	-0.123765	0.118182	Ye et al., 2017
Gyrodactylus kobayashii	KU057942	9945	44.15	10.95	27.43	17.47	71.58	28.42	-0.233585	0.229416	Zhang et al., 2016
Gyrodactylus salaris	DQ988931	9946	33.16	18.17	27.44	21.23	60.6	39.4	-0.0943894	0.077665	Huyse et al., 2007
Gyrodactylus sp. FY-2015	KP780991	9927	43.29	9.65	28.76	18.3	72.05	27.95	-0.201666	0.309481	unpublished
Gyrodactylus sp. FZ-2021	MW464989	9981	49.36	8.98	25.8	15.86	75.16	24.84	-0.313465	0.276973	unpublished
Cichlidarus nyanzae	MG970256	9960	49.84	6.51	29.65	14	79.49	20.51	-0.253994	0.365188	Vanhove et al., 2018; Janulewicz et al., 2024
Paragyrodactylus variegatus	KM067269	9990	47.89	9.52	27.8	14.79	75.69	24.31	-0.265425	0.216783	Ye et al., 2014
Aglaiogyrodactylus forficulatus	KU679421	9939	46.3	10.24	27.81	15.65	74.11	25.89	-0.249494	0.208961	Bachmann et al., 2016
