# Supplementary material for: Complete Mitochondrial Genome of Gyrodactylus nigeri (Platyhelminthes: Monogenea)
Source: Ecol Evol. 2026 Feb 10;16(2):e73049. doi: 10.1002/ece3.73049 (PMC12887693; doi:10.1002/ece3.73049)
Supplement: Supplementary file 3 — Table S3: Nucleotide composition and skewness comparison of rRNAs of the complete mitochondrial genomes of 14 species in Gyrodactylidea. [file ECE3-16-e73049-s004.xlsx]

## Sheet: Sheet1
Table S3 Nucleotide composition and skewness comparison of rRNAs of the complete mitochondrial genomes of 14 species in Gyrodactylidea.
Species	GenBank number	Size (bp)	T(U) (%)	C (%)	A (%)	G (%)	AT (%)	GC (%)	AT skew	GC skew	Reference
Gyrodactylus nigeri	PX562927	1654	38.81	10.04	37.79	13.36	76.6	23.4	-0.0133159	0.14188	This study
Gyrodactylus pseudorasborae	PP808686	1686	38.43	11.45	35.35	14.77	73.78	26.22	-0.0417457	0.126621	Zeng et al., 2025
Gyrodactylus derjavinoides	EU293891	1667	34.97	13.38	35.03	16.62	70	30	0.000857143	0.108	Huyse et al., 2008
Gyrodactylus gurleyi	KU659806	1664	39.48	11.42	33.84	15.26	73.32	26.68	-0.0769231	0.143928	Zou et al., 2016
Gyrodactylus parvae	KP780992	1655	39.27	11.06	35.17	14.5	74.44	25.56	-0.0550779	0.134585	Ye et al., 2017
Gyrodactylus brachymystacis	KT277549	1667	34.73	13.8	34.43	17.04	69.16	30.84	-0.00433777	0.105058	Ye et al., 2017
Gyrodactylus kobayashii	KU057942	1662	38.51	11.19	34.54	15.76	73.05	26.95	-0.0543463	0.169573	Zhang et al., 2016
Gyrodactylus salaris	DQ988931	1668	33.15	15.11	33.81	17.93	66.96	33.04	0.00985663	0.0853511	Huyse et al., 2007
Gyrodactylus sp. FY-2015	KP780991	1667	38.63	10.98	35.09	15.3	73.72	26.28	-0.0480195	0.164384	unpublished
Gyrodactylus sp. FZ-2021	MW464989	1674	41.22	9.86	34.65	14.27	75.87	24.13	-0.0865955	0.18276	unpublished
Cichlidarus nyanzae	MG970256	1681	41.46	8.33	37	13.21	78.46	21.54	-0.0568443	0.226555	Vanhove et al., 2018; Janulewicz et al., 2024
Paragyrodactylus variegatus	KM067269	1672	40.73	10.65	34.39	14.23	75.12	24.88	-0.0843983	0.143891	Ye et al., 2014
Aglaiogyrodactylus forficulatus	KU679421	1657	39.83	8.93	36.69	14.55	76.52	23.48	-0.041035	0.239353	Bachmann et al., 2016
Macrogyrodactylus karibae	MG970258	1665	40.36	10.63	31.65	17.36	72.01	27.99	-0.120955	0.240443	Vanhove et al., 2018
