# Supplementary material for: Complete Mitochondrial Genome of Gyrodactylus nigeri (Platyhelminthes: Monogenea)
Source: Ecol Evol. 2026 Feb 10;16(2):e73049. doi: 10.1002/ece3.73049 (PMC12887693; doi:10.1002/ece3.73049)
Supplement: Supplementary file 4 — Table S4: Nucleotide composition and skewness comparison of NCR of the complete mitochondrial genomes of 13 species in Gyrodactylidea. [file ECE3-16-e73049-s002.xlsx]

## Sheet: Sheet1
Table S4 Nucleotide composition and skewness comparison of NCR of the complete mitochondrial genomes of 13 species in Gyrodactylidea.
Species	GenBank number	Size (bp)	T(U) (%)	C (%)	A (%)	G (%)	AT (%)	GC (%)	AT skew	GC skew	Reference
Gyrodactylus nigeri	PX562927	1688	36.97	10.66	36.85	15.52	73.82	26.18	-0.00162558	0.185638	This study
Gyrodactylus pseudorasborae	PP808686	968	32.13	13.43	38.33	16.12	70.46	29.55	0.0879932	0.0910321	Zeng et al., 2025
Gyrodactylus derjavinoides	EU293891	1535	29.06	15.24	37.33	18.37	66.39	33.61	0.124567	0.093127	Huyse et al., 2008
Gyrodactylus gurleyi	KU659806	1566	35.95	11.43	34.42	18.2	70.37	29.63	-0.0217422	0.228485	Zou et al., 2016
Gyrodactylus parvae	KP780992	1499	32.42	12.74	37.76	17.08	70.18	29.82	0.0760901	0.14554	Ye et al., 2017
Gyrodactylus brachymystacis	KT277549	1562	29	15.88	35.85	19.27	64.85	35.15	0.105628	0.0964438	Ye et al., 2017
Gyrodactylus kobayashii	KU057942	1561	34.27	13	33.31	19.41	67.58	32.41	-0.0142054	0.197778	Zhang et al., 2016
Gyrodactylus salaris	DQ988931	1446	27.94	16.67	35.27	20.12	63.21	36.79	0.115963	0.0937755	Huyse et al., 2007
Gyrodactylus sp. FY-2015	KP780991	1574	30.37	14.23	36.72	18.68	67.09	32.91	0.094649	0.135217	unpublished
Gyrodactylus sp. FZ-2021	MW464989	4731	49.02	5.85	34.01	11.12	83.03	16.97	-0.180778	0.310548	unpublished
Cichlidarus nyanzae	MG970256	1367	44.7	5.63	40.45	9.22	85.15	14.85	-0.0499119	0.241751	Vanhove et al., 2018; Janulewicz et al., 2024
Paragyrodactylus variegatus	KM067269	1093	40.9	7.23	42.45	9.42	83.35	16.65	0.0185963	0.131532	Ye et al., 2014
Aglaiogyrodactylus forficulatus	KU679421	1219	45.2	8.45	35.27	11.07	80.47	19.52	-0.1234	0.134221	Bachmann et al., 2016
