# Supplementary material for: Complete Mitochondrial Genome of Gyrodactylus nigeri (Platyhelminthes: Monogenea)
Source: Ecol Evol. 2026 Feb 10;16(2):e73049. doi: 10.1002/ece3.73049 (PMC12887693; doi:10.1002/ece3.73049)
Supplement: Supplementary file 5 — Table S5: Start and stop codons of PCGs of the complete mitochondrial genomes of 13 species in Gyrodactylidea. [file ECE3-16-e73049-s005.xlsx]

## Sheet: Sheet1
Table S5 Start and stop codons of PCGs of the complete mitochondrial genomes of 13 species in Gyrodactylidea.
Species	GenBank number	Cox3		Cytb		Nad4l		Nad4		Atp6		Nad2		Nad1		Nad3		Cox1		Cox2		Nad6		Nad5		Reference
		Start	Stop	Start	Stop	Start	Stop	Start	Stop	Start	Stop	Start	Stop	Start	Stop	Start	Stop	Start	Stop	Start	Stop	Start	Stop	Start	Stop
Gyrodactylus nigeri	PX562927	ATG	TAA	ATG	TAA	ATG	TAA	ATG	TAA	ATG	TAA	ATG	TAA	ATG	TAA	ATG	TAA	ATG	TAA	ATG	TAA	ATG	TAA	ATG	TAA	This study
Gyrodactylus pseudorasborae	PP808686	ATG	TAA	ATG	TAG	ATG	TAA	ATG	TAA	ATG	TAA	ATG	TAA	ATG	TAG	ATG	TAG	ATG	TAA	ATG	TAA	ATG	TAA	ATG	TAG	Zeng et al., 2025
Gyrodactylus derjavinoides	EU293891	ATG	TAA	ATG	TAA	ATG	TAA	ATG	TAA	ATG	TAA	ATG	TAA	ATG	TAA	ATG	TAG	ATG	TAA	ATG	TAA	ATG	TAA	ATG	TAA	Huyse et al., 2008
Gyrodactylus gurleyi	KU659806	ATG	TAA	ATG	TAA	ATG	TAA	ATG	TAA	ATG	TAA	ATG	TAA	ATG	TAA	ATG	TAG	ATG	TAA	ATG	TAA	ATG	TAG	ATG	TAG	Zou et al., 2016
Gyrodactylus parvae	KP780992	ATG	TAA	ATG	TAA	ATG	TAA	ATG	TAA	ATG	TAG	ATG	TAA	ATG	TAG	ATG	TAA	ATG	TAA	ATG	TAA	ATG	TAG	ATG	TAG	Ye et al., 2017
Gyrodactylus brachymystacis	KT277549	ATG	TAA	ATG	TAA	ATG	TAA	ATG	TAA	ATG	TAG	ATG	TA	ATG	TAG	ATG	TAG	ATG	TAA	ATG	TAG	ATG	TAA	ATG	TAA	Ye et al., 2017
Gyrodactylus kobayashii	KU057942	ATG	TAA	ATG	TAA	ATG	TAA	ATG	TAA	ATG	TAG	ATG	TAG	ATG	TAG	ATG	TAG	ATG	TAA	ATG	TAA	ATG	TAA	ATG	TAG	Zhang et al., 2016
Gyrodactylus salaris	DQ988931	ATG	TAA	ATG	TAG	ATG	TAA	ATG	TAA	ATG	TAA	ATG	TAA	ATG	TAA	ATG	TAG	ATG	TAA	ATG	TAA	ATG	TAA	ATG	TAG	Huyse et al., 2007
Gyrodactylus sp. FY-2015	KP780991	ATG	TAA	ATG	TAA	ATG	TAA	ATG	TAA	ATG	TAG	ATG	TAG	ATG	TAG	ATG	TAG	ATG	TAA	ATG	TAG	ATG	TAA	ATG	TAA	unpublished
Gyrodactylus sp. FZ-2021	MW464989	ATG	TAA	ATG	TAA	ATG	TAA	ATG	TAG	ATG	TAA	ATG	TAA	GTG	TAG	ATG	TAG	ATG	TAA	ATT	TAG	ATG	TAG	ATG	TAA	unpublished
Cichlidarus nyanzae	MG970256	ATG	TAA	ATG	TAA	ATG	TAA	ATG	TAA	ATG	TAA	ATG	TAA	GTG	TAA	ATG	TAA	ATG	TAA	TTG	TAA	ATG	TAA	ATG	TAG	Vanhove et al., 2018; Janulewicz et al., 2024
Paragyrodactylus variegatus	KM067269	ATG	TAA	ATG	TAA	ATG	TAA	ATG	TAA	ATG	TAA	ATG	TAA	GTG	TAA	ATG	TAA	ATG	TAA	TTG	TAA	ATG	TAA	ATG	TAG	Ye et al., 2014
Aglaiogyrodactylus forficulatus	KU679421	ATG	TAA	ATG	TAG	ATG	TAA	ATT	TAG	ATG	TAA	ATT	TAG	ATG	TAG	ATG	TAG	ATG	TAG	ATG	TAG	ATG	TAA	ATG	TAA	Bachmann et al., 2016
Macrogyrodactylus karibae	MG970258	ATG	TAA	ATG	TAG	ATG	undescribed	undescribed	undescribed	ATG	TAG	ATG	TAA	GTG	TAA	ATG	TAA	ATG	TAG	TTG	TAA	ATG	TAG	ATG	TAG	Vanhove et al., 2018
